# Supplementary material for: The human cytomegalovirus-encoded pUS28 antagonizes CD4+ T cell recognition by targeting CIITA
Source: eLife. 2025 Jul 3;14:e96414. doi: 10.7554/eLife.96414 (PMC12226020; doi:10.7554/eLife.96414)
Supplement: Figure 3—source data 2. [file elife-96414-fig3-data2.zip]

Archive with 11 entries (11 files):
- Figure 3 - source data 2/Fig3A.tif
- Figure 3 - source data 2/Fig3B_Flag.tif
- Figure 3 - source data 2/Fig3B_HA.tif
- Figure 3 - source data 2/Fig3B_Tubulin.tif
- Figure 3 - source data 2/Fig3C_Actin.tif
- Figure 3 - source data 2/Fig3C_EYFP-Flag.tif
- Figure 3 - source data 2/Fig3C_Flag.tif
- Figure 3 - source data 2/Fig3C_HA.tif
- Figure 3 - source data 2/Fig3D_Flag.tif
- Figure 3 - source data 2/Fig3D_GAPDH.tif
- Figure 3 - source data 2/Fig3D_HA.tif
