# Supplementary material for: The human cytomegalovirus-encoded pUS28 antagonizes CD4+ T cell recognition by targeting CIITA
Source: eLife. 2025 Jul 3;14:e96414. doi: 10.7554/eLife.96414 (PMC12226020; doi:10.7554/eLife.96414)
Supplement: Figure 5—source data 2. [file elife-96414-fig5-data2.zip]

Archive with 11 entries (11 files):
- Figure 5 - source data 2/Fig5A_US27_Actin.tif
- Figure 5 - source data 2/Fig5A_US27_HA.tif
- Figure 5 - source data 2/Fig5A_US28_Actin.tif
- Figure 5 - source data 2/Fig5A_US28_HA.tif
- Figure 5 - source data 2/Fig5D_Actin.tif
- Figure 5 - source data 2/Fig5D_EYFP-Flag.tif
- Figure 5 - source data 2/Fig5D_Flag.tif
- Figure 5 - source data 2/Fig5D_HA.tif
- Figure 5 - source data 2/Fig5E_Actin.tif
- Figure 5 - source data 2/Fig5E_Flag.tif
- Figure 5 - source data 2/Fig5E_HA.tif
