# Supplementary material for: The human cytomegalovirus-encoded pUS28 antagonizes CD4+ T cell recognition by targeting CIITA
Source: eLife. 2025 Jul 3;14:e96414. doi: 10.7554/eLife.96414 (PMC12226020; doi:10.7554/eLife.96414)
Supplement: Figure 6—source data 1. [file elife-96414-fig6-data1.zip]

Archive with 2 entries (2 files):
- Figure 6 - source data 1/Fig.6A.pdf
- Figure 6 - source data 1/Fig.6B.pdf
