# Supplementary material for: The human cytomegalovirus-encoded pUS28 antagonizes CD4+ T cell recognition by targeting CIITA
Source: eLife. 2025 Jul 3;14:e96414. doi: 10.7554/eLife.96414 (PMC12226020; doi:10.7554/eLife.96414)
Supplement: Figure 6—source data 2. [file elife-96414-fig6-data2.zip]

Archive with 8 entries (8 files):
- Figure 6 - source data 2/Fig6A_IP-Flag_Flag.tif
- Figure 6 - source data 2/Fig6A_IP-Flag_HA.tif
- Figure 6 - source data 2/Fig6A_IP-HA_Flag.tif
- Figure 6 - source data 2/Fig6A_IP-HA_HA.tif
- Figure 6 - source data 2/Fig6A_lysates_Flag.tif
- Figure 6 - source data 2/Fig6A_lysates_HA.tif
- Figure 6 - source data 2/Fig6B_Actin.tif
- Figure 6 - source data 2/Fig6B_Flag.tif
