# Supplementary material for: The human cytomegalovirus-encoded pUS28 antagonizes CD4+ T cell recognition by targeting CIITA
Source: eLife. 2025 Jul 3;14:e96414. doi: 10.7554/eLife.96414 (PMC12226020; doi:10.7554/eLife.96414)
Supplement: Figure 6—figure supplement 1—source data 2. [file elife-96414-fig6-figsupp1-data2.zip]

Archive with 6 entries (6 files):
- Figure 6 - figure supplement 1 - source data 2/Fig6_Supp1_RIPA_Actin.tif
- Figure 6 - figure supplement 1 - source data 2/Fig6_Supp1_RIPA_Flag.tif
- Figure 6 - figure supplement 1 - source data 2/Fig6_Supp1_RIPA_HA.tif
- Figure 6 - figure supplement 1 - source data 2/Fig6_Supp1_Urea_Actin.tif
- Figure 6 - figure supplement 1 - source data 2/Fig6_Supp1_Urea_Flag.tif
- Figure 6 - figure supplement 1 - source data 2/Fig6_Supp1_Urea_HA.tif
