# Supplementary material for: The human cytomegalovirus-encoded pUS28 antagonizes CD4+ T cell recognition by targeting CIITA
Source: eLife. 2025 Jul 3;14:e96414. doi: 10.7554/eLife.96414 (PMC12226020; doi:10.7554/eLife.96414)
Supplement: Figure 6—figure supplement 2—source data 1. [file elife-96414-fig6-figsupp2-data1.zip]

Archive with 1 entries (1 files):
- Figure 6 - figure supplement 2 - source data 1/Fig.6_fig.suppl.2.pdf
