# Supplementary material for: The human cytomegalovirus-encoded pUS28 antagonizes CD4+ T cell recognition by targeting CIITA
Source: eLife. 2025 Jul 3;14:e96414. doi: 10.7554/eLife.96414 (PMC12226020; doi:10.7554/eLife.96414)
Supplement: Figure 6—figure supplement 4—source data 2. [file elife-96414-fig6-figsupp4-data2.zip]

Archive with 18 entries (18 files):
- Figure 6 - figure supplement 4 - source data 2/Fig6_Supp4A_Actin.tif
- Figure 6 - figure supplement 4 - source data 2/Fig6_Supp4A_Flag.tif
- Figure 6 - figure supplement 4 - source data 2/Fig6_Supp4A_HA.tif
- Figure 6 - figure supplement 4 - source data 2/Fig6_Supp4B_3MA_Actin.tif
- Figure 6 - figure supplement 4 - source data 2/Fig6_Supp4B_3MA_Flag.tif
- Figure 6 - figure supplement 4 - source data 2/Fig6_Supp4B_3MA_HA.tif
- Figure 6 - figure supplement 4 - source data 2/Fig6_Supp4B_BA_Actin.tif
- Figure 6 - figure supplement 4 - source data 2/Fig6_Supp4B_BA_Flag.tif
- Figure 6 - figure supplement 4 - source data 2/Fig6_Supp4B_BA_HA.tif
- Figure 6 - figure supplement 4 - source data 2/Fig6_Supp4B_CQ-NH4Cl-CMK-E64_Actin.tif
- Figure 6 - figure supplement 4 - source data 2/Fig6_Supp4B_CQ-NH4Cl-CMK-E64_Flag.tif
- Figure 6 - figure supplement 4 - source data 2/Fig6_Supp4B_CQ-NH4Cl-CMK-E64_HA.tif
- Figure 6 - figure supplement 4 - source data 2/Fig6_Supp4B_PepA_Actin.tif
- Figure 6 - figure supplement 4 - source data 2/Fig6_Supp4B_PepA_Flag.tif
- Figure 6 - figure supplement 4 - source data 2/Fig6_Supp4B_PepA_HA.tif
- Figure 6 - figure supplement 4 - source data 2/Fig6_Supp4B_PMSF-ZVAD-Dyno-PIC_Actin.tif
- Figure 6 - figure supplement 4 - source data 2/Fig6_Supp4B_PMSF-ZVAD-Dyno-PIC_Flag.tif
- Figure 6 - figure supplement 4 - source data 2/Fig6_Supp4B_PMSF-ZVAD-Dyno-PIC_HA.tif
