# Supplementary material for: The human cytomegalovirus-encoded pUS28 antagonizes CD4+ T cell recognition by targeting CIITA
Source: eLife. 2025 Jul 3;14:e96414. doi: 10.7554/eLife.96414 (PMC12226020; doi:10.7554/eLife.96414)
Supplement: Figure 7—source data 2. [file elife-96414-fig7-data2.zip]

Archive with 13 entries (13 files):
- Figure 7 - source data 2/Fig7B_Actin.tif
- Figure 7 - source data 2/Fig7B_Flag.tif
- Figure 7 - source data 2/Fig7B_HA.tif
- Figure 7 - source data 2/Fig7C_Actin.tif
- Figure 7 - source data 2/Fig7C_Flag.tif
- Figure 7 - source data 2/Fig7C_HA.tif
- Figure 7 - source data 2/Fig7H_IP_Flag.tif
- Figure 7 - source data 2/Fig7H_IP_HA.tif
- Figure 7 - source data 2/Fig7H_lysates_Flag_2.tif
- Figure 7 - source data 2/Fig7H_lysates_HA_2.tif
- Figure 7 - source data 2/Fig7I_Actin.tif
- Figure 7 - source data 2/Fig7I_Flag.tif
- Figure 7 - source data 2/Fig7I_HA.tif
